# Supplementary material for: Altered Muscle–Brain Connectivity During Left and Right Biceps Brachii Isometric Contraction Following Sleep Deprivation: Insights from PLV and PDC
Source: Sensors (Basel). 2025 Mar 28;25(7):2162. doi: 10.3390/s25072162 (PMC11991489; doi:10.3390/s25072162)
Supplement: Supplementary file 1 [file sensors-25-02162-s001.zip]

Archive with 9 entries (9 files):
- Supplemental File 1. Sleep duration, RPE scores, Duration of biceps isometric contractions and MVC values of participants..docx
- Supplemental File 2. Motor sensation related brain areas and corresponding channels..docx
- Supplemental File 3. Comparison of global attributes among ROI based on PLV matrix data..docx
- Supplemental File 4. PDC value on muscle and primary motor sensory cortex after sleep deprivation..docx
- Supplemental File 5. EMG data of the left and right biceps.xlsx
- Supplemental File 1. Sleep duration, RPE scores, Duration of biceps isometric contractions and MVC values of participants.pdf
- Supplemental File 2. Motor sensation related brain areas and corresponding channels.pdf
- Supplemental File 3. Comparison of global attributes among ROI based on PLV matrix data.pdf
- Supplemental File 4. PDC value on muscle and primary motor sensory cortex after sleep deprivation.pdf
