# Supplementary material for: Altered Muscle–Brain Connectivity During Left and Right Biceps Brachii Isometric Contraction Following Sleep Deprivation: Insights from PLV and PDC
Source: Sensors (Basel). 2025 Mar 28;25(7):2162. doi: 10.3390/s25072162 (PMC11991489; doi:10.3390/s25072162)
Supplement: Supplementary file 1 [file sensors-25-02162-s001.zip › Supplemental File 5. EMG data of the left and right biceps.xlsx]

## Sheet: Raw EMG data 
subjects	Raw EMG data of the left biceps												Raw EMG data of the right biceps
	20-100 Hz						100-150 Hz						20-100 Hz						100-150 Hz
	good sleep			poor sleep			good sleep			poor sleep			good sleep			poor sleep			good sleep			poor sleep
	RMS	MPF	MF	RMS	MPF	MF	RMS	MPF	MF	RMS	MPF	MF	RMS	MPF	MF	RMS	MPF	MF	RMS	MPF	MF	RMS	MPF	MF
1	92.0605	47.1209	33.896	97.4408	48.5619	40.1926	9.74583	118.71	117.238	9.14898	119.643	118.89	1742.48	71.0869	49.9722	515.797	75.3823	51.5882	557.928	124.134	124.477	200.581	125.606	125.443
2	5.59109	42.4005	29.4335	19.8967	48.0891	43.2153	4.20288	125.046	123.823	3.95375	112.491	111.473	133.058	59.9496	39.8757	57.0389	48.5257	32.0295	14.1427	120.466	118.048	8.38488	121.638	120.502
3	207.135	58.8319	37.9041	26.6525	44.4202	36.1087	20.7717	120.873	118.629	4.63976	119.78	118.202	298.999	46.6841	25.0931	143.55	49.4822	37.4616	17.2472	120.442	118.516	40.5062	122.008	121.727
4	325.034	68.6288	44.908	82.0346	47.6138	36.2527	86.7938	123.137	121.586	8.98002	122.565	121.908	87.6658	60.3592	38.3789	29.5495	38.778	31.539	10.5881	122.358	120.933	3.87477	117.471	116.426
5	114.357	58.0589	35.7218	146.314	55.2413	39.3078	11.6748	121.526	119.847	15.0582	123.062	125.172	175.23	54.8935	36.9651	98.2396	51.7415	36.0148	18.9358	120.21	118.132	10.2998	121.409	120.804
6	209.875	42.9558	33.2402	200.909	48.1163	34.5633	20.1731	119.311	115.575	21.3279	120.845	118.384	224.931	44.1857	33.7072	111.529	56.5884	36.4367	23.2484	124.158	124.747	12.6282	121.444	120.356
7	276.789	42.9568	36.449	76.9659	50.9333	34.4775	19.2594	122.282	120.273	6.91635	121.425	119.807	130.569	57.009	39.4927	133.08	54.7578	37.4686	14.4871	120.616	118.861	14.6953	119.925	117.597
8	165.658	53.1304	34.9471	111.824	53.5074	33.9677	20.2988	121.679	121.102	11.9194	122.13	121.171	131.831	46.8546	35.6728	88.3375	61.3048	37.9779	14.122	119.631	117.902	10.5209	122.032	119.845
9	196.974	51.5604	33.5725	104.205	51.6856	34.092	18.4379	121.381	120.883	8.57295	122.159	119.706	100.222	46.6609	35.885	124.298	53.6305	34.2398	11.9387	121.735	121.476	12.9335	121.278	120.17
10	76.0035	60.5424	39.9351	86.2968	45.9166	35.34	9.36767	121.405	119.867	9.87233	122.081	122.181	149.505	50.1735	39.0848	77.75	56.0537	36.1778	16.4197	119.594	118.91	9.11204	121.703	120.646
11	159.945	40.2258	40.9015	149.294	52.6499	35.2145	20.3233	127.758	127.189	12.2134	119.415	117.068	30.071	40.4023	33.7112	77.8093	48.6619	33.6696	4.65077	122.459	121.288	9.55978	121.447	120.506
12	50.7013	54.1055	36.5193	209.137	51.8806	35.8246	6.00729	121.084	119.9	21.5293	119.376	116.975	96.2546	45.8367	36.93	65.8925	48.5752	40.2411	11.0715	121.233	120.848	8.36796	120.528	120.098
13	19.6913	45.7874	42.1866	151.112	49.1022	34.5698	3.80871	121.679	121.072	11.8326	121.028	120.132	148.976	54.2573	37.8116	100.047	43.5797	33.7596	15.7594	121.671	120.893	12.2972	119.167	121.175
14	152.935	48.3181	35.8841	152.452	58.235	37.9382	18.2692	120.894	119.771	13.8788	119.345	119.509	174.23	53.0878	36.8948	165.26	56.3731	36.341	17.0369	120.104	118.247	18.0107	121.375	120.137
15	176.139	54.1187	36.2247	202.598	57.338	37.3856	18.5781	121.085	120.529	24.2528	119.995	117.063	184.291	74.8841	57.7532	113.993	59.6402	37.0675	45.9229	119.403	116.396	11.9426	121.183	119.071
16	233.934	60.1706	47.0367	174.296	42.0572	33.755	35.0926	118.338	116.407	15.9601	120.269	119.491	606.027	69.643	50.3894	183.613	55.6503	37.0494	165.562	122.372	120.361	17.2039	121.943	122.252
17	231.691	57.7705	44.944	105.39	55.6821	34.2857	31.4976	123.803	123.789	11.2162	125.421	119.557	122.853	42.8703	34.8407	5890.51	54.608	26.3732	12.0147	120.716	119.106	1381.75	122.617	124.618
18	172.62	52.6105	33.6093	80.5237	53.2549	37.7291	13.3639	120.91	119.407	9.15563	119.46	117.756	127.571	56.8124	40.37	96.094	58.5463	38.3941	14.1019	120.727	118.739	10.7628	121.561	120.222
19	74.5529	51.5241	35.3752	202.876	48.5345	36.9461	8.56391	120.598	118.804	24.1938	122.667	123.009	266.212	49.9811	36.092	84.5388	61.8899	40.3673	72.9024	123.253	122.63	8.72848	122.015	120.458
20	71.6091	51.1733	36.9107	229.337	48.8111	35.6269	9.15291	121.159	121.352	25.4509	121.351	120.464	63.5855	56.8898	39.71	293.968	40.6858	33.6865	9.16486	121.949	120.643	31.994	121.453	121.097
21	37.1268	46.8296	37.4655	98.7287	42.5651	34.1277	4.94305	122.344	123.004	9.79201	121.415	120.743	106.642	61.8893	40.9543	63.9551	37.2957	28.4069	12.8345	124.669	124.498	7.30276	121.657	120.748
22	41.6928	55.6233	41.1972	93.4019	44.101	35.3514	6.23124	123.267	122.972	9.45168	120.531	121.684	101.18	59.3407	37.9821	168.026	46.0808	36.9612	12.6064	122.278	121.037	17.9934	118.975	117.553
23	85.9522	43.2017	32.911	83.7514	38.0599	33.4858	8.43212	120.317	119.969	8.79993	121.205	119.627	128.555	48.4803	32.8228	86.8665	44.209	36.3264	12.3503	120.692	118.09	10.3581	121.078	121.728
24	158.689	51.4489	38.8536	150.054	42.6577	40.3222	15.6158	125.949	125.528	12.7961	130.931	128.989	98.6472	56.5108	36.1163	121.401	42.1777	38.1326	9.35475	122.368	122.322	14.7362	122.731	121.5
25	189.156	47.1739	35.6549	161.665	58.7064	41.2256	18.4381	119.342	117.698	18.4179	120.354	119.108	98.6472	56.5108	36.1163	154.303	46.0286	40.9528	9.35475	122.368	122.322	17.904	117.86	116.732
26	220.886	47.9583	34.2941	190.879	58.1927	40.6171	23.7847	119.21	116.019	22.3222	121.234	119.253	127.07	58.6628	36.4813	124.877	39.3269	35.6531	11.2976	121.693	121.877	14.1505	121.99	123.189
27	70.1147	57.2741	36.3601	173.898	48.9654	35.221	6.44546	122.752	122.454	12.613	119.585	117.549	117.287	58.2831	36.5557	102.354	57.4447	41.4108	10.8364	121.497	120.133	14.4629	120.562	118.597
28	84.4051	38.1201	31.9025	169.632	54.2036	36.1831	10.1489	119.918	118.921	13.1816	121.225	119.536	138.343	59.3695	37.2502	131.416	52.2162	36.3933	11.7918	118.402	118.747	12.9979	121.788	120.973
29	73.0158	61.9346	38.9578	172.722	52.3648	37.3309	9.10445	128.354	125.787	16.2724	123.141	122.741	123.378	57.2167	37.5224	124.836	56.6569	38.0668	10.821	122.598	124.107	11.7645	120.74	118.221
30	96.5056	53.295	34.3571	80.0494	48.4306	35.3499	9.26986	123.125	123.852	8.98518	120.586	119.143	64.829	54.2269	44.1494	94.7863	53.6224	34.9585	7.96636	124.931	118.598	10.7333	121.901	120.174
31	103.058	45.2267	36.1597	142.692	58.6725	39.4506	10.4502	122.654	124.522	14.7078	122.957	117.811	164.729	56.6997	36.9211	103.98	48.4113	32.4277	17.5762	122.545	121.789	11.3898	121.189	120.296
32	175.739	43.6941	36.468	198.448	54.6449	35.5774	19.9936	121.342	121.168	20.8785	119.936	116.937	90.5801	55.2988	39.7642	103.044	48.1546	33.4445	10.3592	122.89	120.976	11.7821	127.515	125.155
33	89.7392	49.4867	35.1736	702.216	74.2198	50.9849	8.45799	123.194	121.926	177.038	125.48	127.256	93.3941	40.1878	30.2256	129.741	48.7585	38.2356	10.3049	126.567	122.076	15.3726	122.445	122.035
34	102.045	49.2717	32.9678	95.7889	58.4306	35.4236	10.3049	115.209	122.597	8.86793	122.024	120.665	5.65162	61.9633	49.826	101.958	57.2435	35.8156	4.22983	125.345	126.13	10.4453	121.699	119.825
35	5.63216	65.3907	55.8644	91.6056	49.4476	33.8891	4.20531	125.215	125.3	10.5442	121.102	122.92	5.59265	69.1499	58.2528	124.141	55.6669	34.4117	4.2222	124.572	124.729	13.3489	121.521	121.013

## Sheet: Clearned EMG data
subjects	Clearned EMG data of the left biceps												Clearned EMG data of the right biceps
	20-100 Hz						100-150 Hz						20-100 Hz						100-150 Hz
	good sleep			poor sleep			good sleep			poor sleep			good sleep			poor sleep			good sleep			poor sleep
	RMS	MPF	MF	RMS	MPF	MF	RMS	MPF	MF	RMS	MPF	MF	RMS	MPF	MF	RMS	MPF	MF	RMS	MPF	MF	RMS	MPF	MF
1	92.06	47.12	33.9	97.44	48.56	40.19	9.75	118.71	117.24	9.15	119.64	118.89	138.72	54.27	37.57	109.48	50.95	36.11	19.57	124.13	124.48	13.69	121.28	120.43
2	5.59	42.4	29.43	19.9	48.09	43.22	4.2	125.05	123.82	3.95	121.3	119.82	133.06	59.95	39.88	57.04	48.53	32.03	14.14	120.47	118.05	8.38	121.64	120.5
3	207.13	58.83	37.9	26.65	44.42	36.11	20.77	120.87	118.63	4.64	119.78	118.2	299	46.68	38.99	143.55	49.48	37.46	17.25	120.44	118.52	12.33	122.01	121.73
4	124.18	50.86	44.91	82.03	47.61	36.25	13.66	123.14	121.59	8.98	122.56	121.91	87.67	60.36	38.38	29.55	38.78	31.54	10.59	122.36	120.93	3.87	121.28	120.43
5	114.36	58.06	35.72	146.31	55.24	39.31	11.67	121.53	119.85	15.06	123.06	125.17	175.23	54.89	36.97	98.24	51.74	36.01	18.94	120.21	118.13	10.3	121.41	120.8
6	209.88	42.96	33.24	200.91	48.12	34.56	20.17	119.31	115.58	21.33	120.85	118.38	224.93	44.19	33.71	111.53	56.59	36.44	23.25	124.16	124.75	12.63	121.44	120.36
7	276.79	42.96	36.45	76.97	50.93	34.48	19.26	122.28	120.27	6.92	121.42	119.81	130.57	57.01	39.49	133.08	54.76	37.47	14.49	120.62	118.86	14.7	119.93	117.6
8	165.66	53.13	34.95	111.82	53.51	33.97	20.3	121.68	121.1	11.92	122.13	121.17	131.83	46.85	35.67	88.34	61.3	37.98	14.12	119.63	117.9	10.52	122.03	119.84
9	196.97	51.56	33.57	104.21	51.69	34.09	18.44	121.38	120.88	8.57	122.16	119.71	100.22	46.66	35.89	124.3	53.63	34.24	11.94	121.73	121.48	12.93	121.28	120.17
10	76	60.54	39.94	86.3	45.92	35.34	9.37	121.4	119.87	9.87	122.08	122.18	149.5	50.17	39.08	77.75	56.05	36.18	16.42	119.59	118.91	9.11	121.7	120.65
11	159.95	40.23	40.9	149.29	52.65	35.21	20.32	121.68	120.93	12.21	119.42	117.07	30.07	40.4	33.71	77.81	48.66	33.67	4.65	122.46	121.29	9.56	121.45	120.51
12	50.7	54.11	36.52	209.14	51.88	35.82	6.01	121.08	119.9	21.53	119.38	116.98	96.25	45.84	36.93	65.89	48.58	40.24	11.07	121.23	120.85	8.37	120.53	120.1
13	19.69	45.79	42.19	151.11	49.1	34.57	3.81	121.68	121.07	11.83	121.03	120.13	148.98	54.26	37.81	100.05	43.58	33.76	15.76	121.67	120.89	12.3	119.17	121.17
14	152.94	48.32	35.88	152.45	58.24	37.94	18.27	120.89	119.77	13.88	119.34	119.51	174.23	53.09	36.89	165.26	56.37	36.34	17.04	120.1	118.25	18.01	121.37	120.14
15	176.14	54.12	36.22	202.6	57.34	37.39	18.58	121.08	120.53	24.25	120	117.06	184.29	54.75	38.99	113.99	59.64	37.07	12.6	119.4	116.4	11.94	121.18	119.07
16	233.93	60.17	47.04	174.3	42.06	33.76	35.09	118.34	116.41	15.96	120.27	119.49	124.98	69.64	38.06	183.61	55.65	37.05	15.27	122.37	120.36	17.2	121.94	122.25
17	231.69	57.77	44.94	105.39	55.68	34.29	31.5	123.8	123.79	11.22	125.42	119.56	122.85	42.87	34.84	126.36	54.61	36.11	12.01	120.72	119.11	19.03	122.62	124.62
18	172.62	52.61	33.61	80.52	53.25	37.73	13.36	120.91	119.41	9.16	119.46	117.76	127.57	56.81	40.37	96.09	58.55	38.39	14.1	120.73	118.74	10.76	121.56	120.22
19	74.55	51.52	35.38	202.88	48.53	36.95	8.56	120.6	118.8	24.19	122.67	123.01	266.21	49.98	36.09	84.54	61.89	40.37	12.6	123.25	122.63	8.73	122.02	120.46
20	71.61	51.17	36.91	229.34	48.81	35.63	9.15	121.16	121.35	25.45	121.35	120.46	63.59	56.89	39.71	109.48	40.69	33.69	9.16	121.95	120.64	12.33	121.45	121.1
21	37.13	46.83	37.47	98.73	42.57	34.13	4.94	122.34	123	9.79	121.42	120.74	106.64	61.89	40.95	63.96	51.35	36.33	12.83	124.67	124.5	7.3	121.66	120.75
22	41.69	55.62	41.2	93.4	44.1	35.35	6.23	123.27	122.97	9.45	120.53	121.68	101.18	59.34	37.98	168.03	46.08	36.96	12.61	122.28	121.04	17.99	118.97	117.55
23	85.95	43.2	32.91	83.75	38.06	33.49	8.43	120.32	119.97	8.8	121.21	119.63	128.55	48.48	32.82	86.87	44.21	36.33	12.35	120.69	118.09	10.36	121.08	121.73
24	158.69	51.45	38.85	150.05	42.66	40.32	15.62	125.95	125.53	12.8	121.3	119.82	98.65	56.51	36.12	121.4	42.18	38.13	9.35	122.37	122.32	14.74	122.73	121.5
25	189.16	47.17	35.65	161.66	58.71	41.23	18.44	119.34	117.7	18.42	120.35	119.11	98.65	56.51	36.12	154.3	46.03	40.95	9.35	122.37	122.32	17.9	117.86	116.73
26	220.89	47.96	34.29	190.88	58.19	40.62	23.78	119.21	116.02	22.32	121.23	119.25	127.07	58.66	36.48	124.88	39.33	35.65	11.3	121.69	121.88	14.15	121.99	123.19
27	70.11	57.27	36.36	173.9	48.97	35.22	6.45	122.75	122.45	12.61	119.59	117.55	117.29	58.28	36.56	102.35	57.44	41.41	10.84	121.5	120.13	14.46	120.56	118.6
28	84.41	38.12	31.9	169.63	54.2	36.18	10.15	119.92	118.92	13.18	121.23	119.54	138.34	59.37	37.25	131.42	52.22	36.39	11.79	118.4	118.75	13	121.79	120.97
29	73.02	61.93	38.96	172.72	52.36	37.33	9.1	128.35	125.79	16.27	123.14	122.74	123.38	57.22	37.52	124.84	56.66	38.07	10.82	122.6	124.11	11.76	120.74	118.22
30	96.51	53.29	34.36	80.05	48.43	35.35	9.27	123.13	123.85	8.99	120.59	119.14	64.83	54.23	44.15	94.79	53.62	34.96	7.97	124.93	118.6	10.73	121.9	120.17
31	103.06	45.23	36.16	142.69	58.67	39.45	10.45	122.65	124.52	14.71	122.96	117.81	164.73	56.7	36.92	103.98	48.41	32.43	17.58	122.55	121.79	11.39	121.19	120.3
32	175.74	43.69	36.47	198.45	54.64	35.58	19.99	121.34	121.17	20.88	119.94	116.94	90.58	55.3	39.76	103.04	48.15	33.44	10.36	122.89	120.98	11.78	121.28	120.43
33	89.74	49.49	35.17	132.73	50.62	36.48	8.46	123.19	121.93	13.46	125.48	119.82	93.39	40.19	37.57	129.74	48.76	38.24	10.3	121.88	122.08	15.37	122.44	122.04
34	102.04	49.27	32.97	95.79	58.43	35.42	10.3	115.21	122.6	8.87	122.02	120.67	5.65	61.96	37.57	101.96	57.24	35.82	4.23	125.34	120.66	10.45	121.7	119.83
35	5.63	65.39	36.83	91.61	49.45	33.89	4.21	125.21	125.3	10.54	121.1	122.92	5.59	69.15	38.06	124.14	55.67	34.41	4.22	124.57	124.73	13.35	121.52	121.01
